# Supplementary material for: Effects of Processing on Chemical Composition of Extracts from Sour Cherry Fruits, a Neglected Functional Food
Source: Antioxidants (Basel). 2023 Feb 10;12(2):445. doi: 10.3390/antiox12020445 (PMC9952311; doi:10.3390/antiox12020445)
Supplement: Supplementary file 1 [file antioxidants-12-00445-s001.zip]

Archive with 1 entries (1 files):
- antioxidants-2166904-supplementary.pdf
